# Supplementary material for: ER calcium depletion as a key driver for impaired ER-to-mitochondria calcium transfer and mitochondrial dysfunction in Wolfram syndrome
Source: Nat Commun. 2024 Jul 21;15:6143. doi: 10.1038/s41467-024-50502-x (PMC11271478; doi:10.1038/s41467-024-50502-x)
Supplement: Supplementary file 4 — Source Data [file 41467_2024_50502_MOESM4_ESM.zip › Source data for Figures and Table.xlsx]

## Sheet: Fig 1A
Time (s)	Intensity (ex 405 nm)	Intensity (ex 488 nm)	Ratio (488/405)
-1.92901	47.3762	231.555	4.88758
2.24947	47.1294	230.455	4.88984
6.33263	47.9033	231.652	4.83583
10.4158	48.2355	231.887	4.8074
14.5148	49.3937	231.876	4.69445
18.6139	49.3346	232.442	4.71155
22.7924	49.9004	234.145	4.69224
26.6849	50.9497	235.421	4.62066
30.6886	51.4162	236.603	4.60172
34.7718	51.4553	235.956	4.58565
38.7755	51.13	237.433	4.64372
42.8586	51.1874	237.756	4.64482
46.8465	51.5765	241.964	4.69137
50.9296	52.408	244.904	4.67303
54.8221	53.1304	245.441	4.61959
58.9053	54.2474	246.225	4.53892
62.8137	55.0113	245.277	4.45866
66.8968	53.9158	245.473	4.55289
70.7894	53.7163	246.189	4.58313
74.7772	52.4609	243.086	4.63367
78.765	52.1345	191.225	3.66792
82.7529	51.5355	196.814	3.81901
86.9472	47.5392	116.682	2.45443
90.9351	47.6628	69.806	1.46458
95.1135	47.7556	57.9527	1.21353
99.1173	46.5796	50.5678	1.08562
103.2	45.3713	46.5332	1.02561
107.093	45.5851	44.5507	0.977308
110.97	44.7375	42.4435	0.948724
114.973	44.9142	40.6022	0.903995
118.961	44.1175	37.4861	0.849688
122.949	44.3166	34.6629	0.782167
126.841	44.6266	32.5923	0.730334
130.925	43.8903	30.2736	0.689755
134.833	43.4927	29.3877	0.675694
138.821	43.462	28.4061	0.653585
142.904	43.8003	28.8762	0.659269
146.987	43.6388	29.8203	0.683343
150.88	44.0527	30.13	0.683955
154.868	43.7452	30.8787	0.705876
158.855	43.6547	31.7149	0.726493
162.764	43.5985	32.9533	0.755836
166.736	43.0471	32.9904	0.766381
170.724	42.997	35.0056	0.81414
174.727	42.9275	36.9282	0.860247
178.715	42.326	39.6187	0.936037
182.608	42.0114	44.2864	1.05415

## Sheet: Fig 1B
Time (s)	Intensity (ex 405 nm)	Intensity (ex 488 nm)	Ratio (488/405)
0	159.753	86.3864	0.54075
3.95963	160.577	79.5938	0.495674
7.93514	148.435	73.0767	0.492316
11.9424	149.955	68.2159	0.454911
15.9338	150.878	68.5455	0.454311
19.8299	152.491	78.821	0.516888
23.8054	152.412	70.5795	0.463084
27.8127	147.605	69.4688	0.470639
31.6929	142.938	69.6619	0.487359
35.6843	133.401	71.142	0.533296
39.5804	136.795	74.8068	0.546852
43.5718	146.497	75.7358	0.516978
47.5632	143.636	82.5966	0.57504
51.4592	148.815	82.3778	0.553557
55.3553	152.54	76.5909	0.502105
59.3467	141.352	63.0824	0.446278
63.3381	127.02	68.3352	0.537988
67.3295	135.247	78.696	0.581868
71.3209	143.866	80.429	0.559053
75.3123	146.898	78.2898	0.532954
79.2084	151.128	76.517	0.506307
83.0886	138.241	66.9432	0.484248
86.9847	129.807	65.196	0.502254
90.8807	130.724	73.3125	0.560817
94.7609	122.523	234.162	1.91117
98.7523	59.6051	239.366	4.01587
102.744	64.1733	246.864	3.84683
106.735	72.8636	247.793	3.40077
110.742	73.9347	248.122	3.35597
114.734	77.9602	247.205	3.17091
118.725	78.7812	248.71	3.15697
122.621	81.8409	248.974	3.04218
126.501	75.125	249.244	3.31773
130.493	74.7869	249.312	3.33364
134.484	78.0966	246.401	3.15507
138.476	78.4006	245.96	3.13723
142.483	77.8778	243.787	3.13038
146.474	75.6222	246.074	3.25399
150.466	71.2784	241.108	3.38262
154.457	74.6903	239.29	3.20376
158.449	77.0114	237.159	3.07953
162.44	79.2841	239.946	3.02641
166.431	78.8949	241.665	3.06312
170.327	76.9347	247.688	3.21945
174.319	80.8438	246.261	3.04614
178.31	92.2926	246.244	2.66808
182.206	91.8892	248.776	2.70734

## Sheet: Fig 1C
scr shRNA	Wfs1 shRNA	Cisd2 shRNA
0.87553	1.09011	0.910896
1.12053	0.875343	0.972103
1.02264	0.777004	0.895304
1.09043	0.758834	1.05662
1.13451	1.00544	1.06415
1.06213	0.97695	1.0166
1.14253	0.815748	0.950494
1.11697	1.01291	1.00216
1.05153	0.97053	0.9045
1.10339	0.933747	0.898027
0.905284	0.948867	1.0036
1.03603	1.107	1.05082
1.03093	1.03763	0.948698
1.05619	1.0119	1.04724
1.1083	0.715563	0.947344
0.975629	0.914139	1.00302
1.07717	0.725261	0.991436
1.03173	0.979523	0.996705
1.13563	1.05097	1.08442
1.02968	1.01052	0.969846
1.00424	0.917439	0.929531
1.03386	1.02179	0.935488
0.906671	0.924721	0.742745
0.973145	0.984717	0.91101
0.999302	0.824625	0.906336
0.857571	0.975104	0.919836
0.910063	0.832677	0.859285
0.950648	0.942738	0.98706
0.896563	0.878984	0.838109
1.05646	0.98332	0.963357
0.855523	0.771055	1.0145
1.04262	0.850805	1.0333
1.03816	0.994138	0.882901
0.987978	0.865059	0.991022
0.95162	0.922179	0.883237
0.976829	0.943155	0.855317
0.961587	0.973358	0.883566
0.891283	0.990858	0.771552
1.05339	1.01953	0.898615
1.1228	0.922835	0.841713
0.917562
1.0399
0.933236
0.99141
0.983628
0.853714
0.936066
0.949083
0.915653
0.881697

## Sheet: Fig 1D
scr shRNA	Wfs1 shRNA	Cisd2 shRNA
	1.19775	1.26496
1.03764	1.32068	1.02817
1.01257	1.14002	1.22426
1.09307	1.15965	1.09905
1.05954	1.19444	1.15217
	1.20214	1.13966
1.02027	1.37515	1.0901
1.05445	1.56593	1.26399
1.00822	1.09091	1.32491
1.09644	1.19793	1.28823
0.995381	1.31386	1.23337
0.980176	1.26247	1.0829
0.994217	1.1758	1.11173
1.01626	1.01255	1.24042
0.960396	1.16442	1.11759
0.99942	1.05513	1.39327
0.980514	1.17337	1.28672
0.96315	1.09976	1.20173
0.976439	1.17807	1.22357
0.959699	1.28092	1.1635
0.989822	1.16053	1.18324
0.992743	1.35476	1.20419
0.99069	1.28548	1.24424
0.960637	1.29298	1.15827
0.962845	1.20953	1.23377
0.972574	1.5055	1.24141
1.03143	1.01872	1.04858
1.02184	1.01793	1.37409
1.04968	1.45023	1.16496
0.896652	1.08088	1.07277
1.05052	1.2701	1.09247
0.979211	1.2365	1.16677
0.990056	1.22435	1.09723
1.00819	1.13053	1.07699
1.00168	1.08723	1.09876
0.938542	1.68298	1.1356
0.954242	1.42548	1.16925
0.998115	1.18818	1.10409
0.994619	1.08235	1.31433
0.99134	1.35098	1.29725

## Sheet: Fig 1E
scr shRNA	Wfs1 shRNA	SERCA2b	Wfs1 shRNA + SERCA2b		scr shRNA	Cisd2 shRNA	SERCA2b	Cisd2 shRNA + SERCA2b
1.03131	0.954429	1.15051	0.812253		0.803316	0.936483	1.15337	1.03225
1.15859	1.03257	1.10416	0.961638		0.739875	0.877535	0.883186	0.66491
1.02115	1.0284	0.950452	1.22884		0.848009	0.791971	1.12797	0.901053
1.27925	0.927378	0.984995	1.18862		0.978314	0.775909	1.17344	1.03952
1.14615	0.988187	1.21364	1.1223		0.990576	0.673771	0.861604	0.847593
0.813553	1.05909	1.18196	1.21762		1.06932	0.927747	1.12481	1.01982
1.18935	1.06295	0.806873	1.24799		1.04306	0.613383	1.0996	0.70344
0.90762	0.935235	0.934765	1.10675		0.959773	0.909648	0.940076	0.974503
1.12472	0.988363	1.1685	0.812027		1.14999	0.916356	1.00197	1.1891
0.927765	0.959616	0.744104	1.02327		1.08342	0.919589	1.06548	0.814135
1.1952	1.00806	0.946789	0.942245		1.04904	0.847504	1.08061	0.662327
0.695337	1.05333	1.09006	0.913354		0.993844	0.910222	1.01624	1.18596
0.944999	0.843751	1.03417	1.27858		1.17276	0.802253	1.07325	1.07351
0.617648	0.813891	0.797733	1.01032		1.01365	0.596719	0.910178	1.00756
1.18932	0.983098	1.13374	0.752145		1.0893	0.735312	1.14358	0.922467
1.07489	0.927492	1.01572	1.09867		1.05172	1.05863	0.873747	1.07575
1.26809	1.05057	1.26836	0.953917		1.12711	0.76651	0.969655	1.11617
1.11815	0.958989	0.993602	1.0589		0.943428	1.07436	0.984557	1.03318
0.96125	1.09624	1.06464	0.936368		0.962462	0.816066	1.27527	0.983099
1.10634	0.900077	0.921291	1.11461		0.896173	0.901164	0.965032
0.834438	0.788015	0.983389	0.960865		0.99293	0.946763	1.14706	0.736485
1.05411	0.909693	1.03327	1.02111		1.04938	0.874438	1.09046	1.00001
1.01061	0.860558	1.02735	0.797223		1.04378	0.848384	0.859883	0.946525
0.762847	0.784429	1.11724	0.893054		0.893736	0.806293	0.844646	1.04873
0.933342	0.842854	1.00841	0.934257		0.943517	0.767872	0.975913	0.774933
0.915356	0.860414	0.949481	0.898188		1.06372	0.812973	0.999188	1.13224
1.0482	0.839212	0.876404	0.846095		1.05121	0.964929	1.25827	1.04633
0.984996	0.827362	0.938534	0.733804		1.18751	1.0239	0.946303	0.961988
0.856656	0.823981	1.1362	0.792813		0.79942	0.729945	1.06779	0.833027
0.828765	0.739532	1.01907	0.790265		1.00964	0.736617	1.17635	0.913494
1.02449	0.613341	1.04363	0.910714
1.07657	0.721325	0.863158	1.00483
0.867941	0.884632	1.11175	0.827392
1.10346	0.626707	0.876217	0.757472
0.966519	0.779651	0.971466	1.12979
1.10997	0.692732	1.17142	1.0681
1.00791	0.901283	0.924493	0.95615
0.913141	0.683259	1.05432	1.00894
0.81899	0.996489	0.982555	0.979464
1.21967	0.780567	1.19057	1.07729
0.899957	0.925875	0.869953	1.15547
1.16121	0.714479	1.19473	0.957348
0.835882	0.910898	1.16564	1.04591
0.894955	0.85651	0.860005	0.953772
1.04679	0.834928	1.03134	1.10848
1.15293	0.854214	1.06951	1.02012
0.607481	0.558548	0.965524	1.06385
0.900799	0.527871	0.996407	0.774098
0.906032	0.780034	1.01558	0.888975
1.15328	0.785042	1.10415	1.13476
1.30889	0.844796	1.0883	0.447997
1.04332	0.88104	0.951207	0.874306
1.27632	0.91799	1.37043	0.809133
0.909714	0.946925	1.14115	0.997393
1.08962	1.07455	1.17581	0.999287
0.739755	0.856286	1.18011	0.919619
0.744076	0.908013	1.05292	1.08107
1.22035	0.905837	1.19936	0.818152
1.20603	0.711653	1.09246	0.611237
0.793972	0.936795	1.0602	1.01348

## Sheet: Fig 1F
scr shRNA	Wfs1 shRNA	SERCA2b	Wfs1 shRNA + SERCA2b		scr shRNA	Cisd2 shRNA	SERCA2b	Cisd2 shRNA + SERCA2b
1.059	1.159	0.858	1.014		0.943	1.187	0.945	1.084
0.981	1.023	1.018	0.894		0.847	1.267	0.902	0.966
1.028	1.333	1.215	0.941		1.246	1.096	0.928	0.941
0.925	1.191	0.903	1.374		1.141	1.035	0.854	0.971
0.984	1.369	0.842	0.88		1	1.181	0.959	0.882
0.901	1.166	0.952	0.979		1.048	1.067	0.943	1.006
1.107	1.101	0.966	0.986		1.035	1.15	1.005	1.077
1.053	0.971	1.002	1.058		1.026	1.073	1.057	0.93
1.027	1.122	1.039	1.102		0.925	1.338	1.04	0.977
0.911	1.233	1.122	0.767		0.994	1.083	0.949	0.992
0.976	1.181	0.95	1.074		1.116	1.166	0.958	1.026
0.906	1.125	0.979	1.053		1.021		1.022	1.056
0.952	1.177	0.984	1.058		0.866	0.993	1.127	0.985
1.119	1.105	0.999	1.183		1.028	1.128	1.001	1.08
0.909	1.064	0.981	1.024		0.784	1.128	1.02	1.05
1.136	1.202	0.988	0.939		1.062	0.98	0.925	0.985
1.061	1.11	1.11	0.948		0.95	1.113	0.932	0.942
1.056	1.184	0.983	0.894		0.966	1.193	1.084	0.943
1.066	1.001	0.806	0.821		1.103	1.05	0.984	0.814
1.101	1.22	1.042	1.045		1.033	1.204	0.964	0.914
0.977	1.115	1.126	1.084		0.965	1.084	1.063	0.934
0.834	1.037	1.003	1.054		1.031	1.209	1.026	0.906
1.12	1.142	0.997	0.914		0.992	1.192	1.001	0.963
1.071	1.043	1.028	1.08		1.002	1.083	1.001	0.94
0.925	1.066	0.843	0.907		1.021	1.131	0.94	1.086
0.961	1.084	0.946	0.962		0.988	1.098	0.948	1
0.935	1.094	1.112	1.059		0.963	1.027	0.98	0.998
0.947		0.972	1.131		0.925	1.167	1.007	1.077
0.97		0.916	1.075		1.001	0.999	0.993	0.914
1.002	1.027	0.926	0.946		0.978	0.945	0.948	1.048

## Sheet: Fig 1G
ER calcium					Axoplasmic calcium
scr shRNA	Wfs1 shRNA	CDN1163	Wfs1 shRNA + CDN1163		scr shRNA	Wfs1 shRNA	CDN1163	Wfs1 shRNA + CDN1163
1.04308	1.17543	1.00499	1.05746			1.153	1.013	0.982
1.05217	0.980266	0.82329	1.20049		1.053	1.15	0.914	0.914
0.910415	0.878777	1.17387	0.900916		1.366	1.159	0.88	0.913
1.01189	0.743059	1.07503	0.908771		0.879	1.108	0.96	1.003
0.946621	0.897652	1.19117	0.956147		0.911	1.161	0.931	1.394
0.878393	0.846054	0.852621	0.996615		1.06	1.411	0.846	1.048
1.00485	0.89282	0.871133	0.941465		0.733		0.914	0.929
0.824194	0.951952	0.922206	1.03975		1.139	1.007	0.981	1.14
0.978863	0.796054	1.15389	0.965311		0.77	1.864	0.993	0.892
0.846942	0.832644	1.1356	0.850774		0.801	0.977	0.964	1.155
0.994605	0.87301	1.06722	0.99509		0.914	1.052	0.915	1.12
1.02045	0.90621	1.00427	0.920578		1.109	1.053	0.922	1.21
1.25218	0.824106	0.763894	0.864447		0.949	1.271	1.084	1.03
0.973262	0.738429	0.959357	0.953982		0.922	1.299	0.846	0.809
1.13698	0.829974	0.974503	1.15169		1.084	1.153	1.028	0.901
1.04828	0.910879	1.14679	0.93713		1.277	1.924	0.868	1.044
1.04987	0.576748	1.06135	1.08336		0.952	1.215	0.954	1.002
0.972568	1.01256	1.04001	0.986553		0.95	1.415	0.794	1.273
0.894114	0.949754	1.0438	0.919317		1.038	1.402	0.975	0.925
1.03817	0.970824	1.23198	0.913077		0.995	1.277	0.957	0.985
1.01155	0.804575	1.04274	1.17559		0.857	1.179	0.837	1.03
1.01982	0.885345	1.19379	0.952794		1.052	1.127	1.053	1.033
1.0962	0.905546	1.01147	0.903492		0.889	1.041	0.996	1.013
1.01402	0.880852	1.00793	0.957965		0.906	1.169	1.041	1.08
0.990093	1.08885	1.08694	0.987151		0.869	1.381		0.829
1.07575	0.825762	0.966604	0.961999		1.27		0.74	1.007
1.11447	1.11321	1.01237	0.892026		1.366	1.263	0.964	0.97
0.878194	0.895184	0.98959	0.847966		0.961	1.151	0.986	1.226
0.922001	0.957277	0.963767	1.09118		0.938	1.564	0.945	1.267
1.16732	0.907327	0.886639	1.14218		0.991	1.352	0.868	0.858

## Sheet: Fig 1H
ctrl	PLB
0.803316	0.755675
0.739875	0.942859
0.848009	0.893556
0.978314	1.09097
0.990576	0.881421
1.06932	0.887321
1.04306	1.08683
0.959773	0.939514
1.14999	0.57629
1.08342	0.874577
1.04904	0.891441
0.993844	0.765362
1.17276	0.861155
1.01365	0.808876
1.0893	0.735526
1.05172	1.11554
1.12711	1.14825
0.943428	1.03294
0.962462	0.798835
0.896173	0.90234
0.99293	0.86384
1.04938	0.763336
1.04378	0.975688
0.893736	0.691764
0.943517	0.980669
1.06372	0.908256
1.05121	0.951651
1.18751	0.98133
0.79942	0.944149
1.00964	0.886942

## Sheet: Fig 1I
scr shRNA	PLB	PLB+WFS1	PLB+CISD2
1.026	1.441	1.129	1.087
1.002	1.005	0.915	1.153
0.915	1.099	0.899	0.868
1.088	1.048	0.914	0.865
1.035	1.257	0.993	1.014
1.028	1.119	0.892	0.865
0.978	1.154	1.157	0.873
1.179	1.002	0.986	0.919
0.996	1.154	1.072	0.859
0.933	1.053	1.024	0.862
0.984	1.279	0.947	1.192
1.003	1.159	0.996	0.893
1.179	1.102	0.942	0.945
1.063	0.992	0.986	1.062
0.961	1.08	1.111	0.961
0.885	1.105	0.938	1.09
0.892	1.093	0.94	0.986
0.924	1.031	1.15	0.96
0.999	1.14	1.019	0.894
1.024	0.999	1.046	0.901
0.991	0.993	1.144
1.031	1.097	0.9	1.104
0.928	1.319	0.982	0.826
1.037	1.087	0.896	1.077
0.961	0.977	0.91	0.947
1.041	1	1.006	0.79
1.125	1.331	1.284	0.938
0.946	1.06	0.968	0.918
0.933	1.086	0.9	1.122
0.913	1.133	0.91	0.91
1.057	1.001	1.034	0.908
0.952	1.018	1.288	0.89
0.818	0.962	0.869	0.959
1.075	1.183	0.989	1.006
0.923	1.201	1.091	1.114
0.947	1.568	1.033	1.012
1.085	0.998	1.012	0.956
0.992	1.057		0.956
1.036	1.225	0.861	1.031
0.879	0.964	0.97	1.096
1.129	1.079	1.003	0.986
1.135	1.093	0.904	0.983
1.051	1.001	1.04	0.952
0.92	0.998	1.257	0.929
1.031	1.132	0.925	0.807
0.944	1.093	1.042	0.872
1.149	1.012	0.938	1.185
1	1.212	1.049	1.022
1.113	1.315	0.78	1.113
0.852	1.123	0.968	1.033
1.057	1.052	1.054	1.075
1.022	1.07	0.965	0.881
1.045	1.248	1.07	0.986
1.027	0.888	0.876	0.876
0.937	1.288	0.876	1.099
1.094	1.072	0.974	0.818
0.905	1.192	1.058	0.958
0.819	1.108	0.907	0.926
0.947	1.218	0.846	0.98
1.058	1.024	0.98	0.967

## Sheet: Fig 1J
Time [s]	Mag-Fluo-4 AM intensity				scr shRNA	Wfs1 shRNA	Cisd2 shRNA
0	11.752				0.933	0.644	0.501
1.5	11.432				0.58	0.711	0.395
4.52	11.752				0.444	0.335	0.471
7.53	11.712				0.915	0.626	0.464
10.54	10.928				0.945	0.529	0.437
13.55	12.036				1.08	0.772	0.482
16.56	10.986				0.799	0.7	0.756
19.57	11.716				0.615	0.659	0.518
22.58	12.014				0.87	0.702	0.426
25.59	11.482				0.705	0.506	0.484
28.6	11.91				0.751	0.573	0.859
31.61	11.378				0.756	0.522	0.582
34.63	11.757				1.543	0.693	0.494
37.63	11.838				0.362	1.115	0.797
40.65	11.68				1.051	0.925	0.262
43.65	10.788				1.309	0.962	0.824
46.67	10.995				1.042	0.873	0.545
49.68	11.914				1.32	0.624	0.899
52.69	11.667				1.104	0.92	0.958
55.7	11.991				0.859	0.911	0.869
58.71	12.162				0.855	1.083	0.67
61.72	11.18				0.979	0.707	0.551
64.73	11.239				0.884	0.937	0.329
67.75	11.788				1.241	0.854	0.668
70.75	11.162				0.894	0.764	0.474
73.77	10.955				0.966	0.623	0.559
76.77	11.486				0.71	0.499	1.123
79.79	11.982				0.402	1.3	0.385
82.8	12.982				0.469	0.446	0.661
85.81	13.892				0.402	0.834	1.095
88.82	15.923				0.76	0.776	0.865
91.84	18.775				1.045	0.501	0.762
94.84	20.275				0.288	0.752	0.958
97.85	22.788				0.812	0.487	0.831
100.87	24.851				0.936	0.523	0.631
103.87	27.09				0.684	0.335	0.516
106.89	28.788				0.279	0.532	0.822
109.9	31.658				1.139	0.788	0.822
112.9	32.036				0.377	0.91	0.904
115.92	33.113				0.582	0.59	0.524
118.93	35.658				0.448	0.663	0.951
121.94	36.892				0.421	0.822	0.695
124.95	36.685				0.959	0.433	0.639
127.96	37.158				1.119	0.633	0.399
130.97	37.914				0.553	0.601	0.582
133.98	39.225				0.619	0.777	0.822
137	39.653				0.957	0.623
140.01	39.099				0.379	0.858
143.01	40.68				0.539	0.608
146.03	41.176				0.809	0.735
149.04	39.212				0.873	0.623
152.05	40.689				0.5	0.877
155.06	40.973				1.402	0.748
158.07	42.239				0.955	0.686
161.08	42.518				0.999	0.921
164.09	42.658				0.825	0.637
167.1	43.306				0.909	0.744
170.12	42.261				0.52	0.606
173.12	42.734				0.748	0.418
176.13	42.766				0.648	0.608
179.15	44.045				0.799	0.729
182.15	43.203				1.052	0.796
185.17	43.482				0.731	0.84
188.19	44.392				0.783	0.855
191.19	44.113				0.819	1.123
194.19	43.446				1.183	0.681
197.21	43.414				1.61	0.753
200.23	44.365				1.47	0.704
203.23	44.108				1.422	0.55
206.24	43.243				0.804	0.781
209.26	44.505				1.21	0.874
212.27	43.914				0.492	0.958
215.27	43.176				0.711	0.539
218.29	43.468				1.073	0.871
221.3	44.572				0.859	0.588
224.31	46.072				0.818	0.867
227.32	44.824				1.119	0.874
230.33	44.95				1.217	0.537
233.34	44.955				0.862	0.811
236.36	46.45				0.728	0.532
239.36	44.721				0.404	0.855
242.37	44.977				1.249	0.861
245.38	44.824				0.733	0.46
248.39	45.55				1.299	1.118
251.41	45.505				0.751	0.956
254.42	45.104				0.634	0.713
257.43	45.514				0.6	0.775
260.44	44.946				0.794	0.863
263.45	44.982				0.921	0.864
266.47	44.712				0.765	0.653
269.47	45.694				0.627	0.821
272.49	44.459				0.429	0.716
275.5	45.018				1.217	0.641
278.51	44.473				0.956	0.871
281.52	44.333				0.951	1.2
284.52	44.198				0.941	0.532
287.54	46.072				1.344	0.684
290.55	42.919				0.977	0.986
293.56	44.91				1.213	0.658
296.57	43.878				1.062	1.139
					1.19	0.592
					0.625	0.731
					0.801	0.908
					1.498	1.102
						0.4
						0.866
						0.946
						0.876
						1.012
						1.025
						0.456
						0.973
						0.878
						0.745
						0.792
						0.805
						0.741
						0.587
						0.97

[truncated: 45 more sheets: Fig 2A, Fig 2B, Fig 2C, Fig 2D, Fig 2E, Fig 2F, Fig 2G, Fig 2H, Fig 2I, Fig 3A left panel, Fig 3A right panel, Fig 3B, Fig 3C left panel, Fig 3C right panel, Fig 3D, Fig 3E, Fig 3F, Fig 3G, Fig 4B, Fig 4C …]
