# Supplementary material for: ER calcium depletion as a key driver for impaired ER-to-mitochondria calcium transfer and mitochondrial dysfunction in Wolfram syndrome
Source: Nat Commun. 2024 Jul 21;15:6143. doi: 10.1038/s41467-024-50502-x (PMC11271478; doi:10.1038/s41467-024-50502-x)
Supplement: Supplementary file 4 — Source Data [file 41467_2024_50502_MOESM4_ESM.zip › Source data for Supplementary Figures.xlsx]

## Sheet: Suppl Fig1
Cisd2			IP3R1			IP3R3			RYR2
scr shRNA	Cisd2 shRNA		scr shRNA	IP3R1 shRNA		scr shRNA	IP3R3 shRNA		scr shRNA	RYR2 shRNA
0.795	0.018		1.052	0.242		0.919	0.149		0.88	0.459
0.8	0.016		0.934	0.287		0.97	0.127		1.206	0.412
1.405	0.044		1.014	0.337		1.111	0.155		0.914	0.301

## Sheet: Suppl Fig2
PANEL A									PANEL B
control	SERCA		control	CDN1163		control	BHQ		BEFORE TREATMENT				THAPSIGARGIN				CALCIUM
									control	Azumolene	Rycal S107		control	Azumolene	Rycal S107		control	Azumolene	Rycal S107
1.172	1.535		1.18	0.887		0.922	-0.067
0.615	0.698		2.29	2.668		0.647	-0.053		0.885668	0.867494	0.911973		1.31536	1.11506	1.22746		8.03586	7.40403	6.28537
0.4	1.365		1.214	1.518		0.822	-0.113		1.07288	0.840447	0.885668		2.06278	1.3597	1.31536		4.89251	5.02797	8.03586
1.145	1.368		0.983	1.734		0.78	-0.143		1.04145	0.874662	0.868773		2.55944	1.21362	1.46866		9.18115	6.90685	6.28685
1.192	1.04		0.918	1.903		0.972	-0.343
0.982	1.645		1.476	1.527		1.631	-0.324		1.0099	0.980577	0.99557		1.49502	1.21032	1.2934		5.24824	9.85669	9.15713
1.067	0.991		1.365	1.078		1.092	-0.376		0.975302	1.00889	1.02024		1.61016	1.21914	1.26738		6.28034	14.0556	13.4434
1.698	1.251		1.436	1.268		1.134	-0.33		1.00875	1.00021	0.999113		1.76017	1.27622	1.19548		10.473	13.6405	10.5739
1.268	0.967		1.802	1.656					1.00605	0.991235	0.985864		1.62292	1.12266	1.33839		6.19012	12.9533	11.5278
0.636	1.494		1.435	1.087						1.00232	1.01092			1.23918	1.18416			13.0387	12.3684
1.117	1.265		1.398	1.501
1.94	1.492		2.753	1.033
1.215	1.607		1.962	1.598
1.586	1.545		0.719	1.495
1.279	1.333		0.875	0.525
1.172	1.01		0.684	0.757
0.789	1.424		0.512	1.122
0.539	1.872		0.829	0.512
0.886	1.408		0.692	0.664
1.428	1.677		1.061	1.105
0.983	1.638		1.165	1.074
0.575	1.853		1.047	0.871
1.049	2.143		1.154	1.138
1.115	1.891		0.866	1.3
1.667	2.242		1.147	0.781
0.624	2.43		1.228	0.478
1.063	1.479		1.41	1.174
0.359	1.648		1.382	0.386
0.402	1.844		0.262	0.297
0.407	0.979		1.222	1.671
1.144	1.035		0.904	1.454
0.813	0.606		0.899	0.692
0.538	1.222		0.887	1.144
0.489	0.287		1.378	0.417
0.71	1.102		0.93	0.242
0.452	0.725		1.369	1.505
0.81	1.542		0.816	1.026
0.635	1.006		0.917	0.92
0.794	1.246		1.099	0.762
1.269	1.211		0.847	0.911
1.223	1.03		1.115	0.891
1.225	1.058		0.599	1.087
1.675	0.764		0.841	0.869
0.763	1.097		1.02	0.489
0.894	0.895		0.783	0.809
1.639	1.094		0.653	0.906
1.127	1.306		0.764	1.464
0.836	0.857		0.277	3.269
1.355	0.465		0.429	1.368
1.287	1.694		1.029	1.173
1.107	1.682		0.397	2.21
1.329	0.885		1.449	1.741
1.336	1.103		0.423	1.155
1.011	1.92		0.653	0.957
1.321	1.299		0.405	1.572
1.203	0.987		0.533	1.324
1.423	1.643		0.601	1.381
	0.946		0.574	2.19
0.27	1.258		0.544	1.212
1.2	0.233		0.421	1.224
1.004	1.129		1.955	1.363
0.679	0.454		1.175	1.09
0.784	0.544		1.577	1.419
0.803	1.248		3.74	2.787
0.979	0.585		1.583	1.412
0.378	1.677		2.927	1.601
0.61	1.852		1.043	1.278
1.247	2.711		0.858	3.494
1.112	1.029		0.775	1.574
1.154	1.379		0.856	1.303
	1.189		0.862	1.288
	1.642		0.849	0.762
	1.648		0.65	1.047
	1.532		0.677	0.972
	1.135		1.005	0.615
	1.272		0.368	1.081
	1.762		0.818	0.277
	1.678		1.42	1.227
	1.018		1.36	1.977
	1.385		1.781	1.679
	1.828		1.711	2.222
			0.801	0.845
			1.023	0.93
			2.312	0.787
			0.821	1.008
			1.87	0.453
			1.555	0.63
			0.79	0.741
			0.482	0.513
			0.641	0.549
			0.88	0.604
			0.879	0.881
			0.806	0.438
			0.756	0.573
			0.76	0.539
			0.741	1.143
			0.724	0.356
			0.78
			0.78
			1.097
			0.958
			0.754
			0.731
			1.656
			0.833
			0.95
			0.669
			0.539
			0.684
			0.7
			0.813
			0.757
			0.387
			0.557
			0.512
			0.352
			0.506
			0.652
			0.643

## Sheet: Suppl Fig3
SERCA2				RYR2				IP3R1
scr shRNA	Wfs1 shRNA	Cisd2 shRNA		scr shRNA	Wfs1 shRNA	Cisd2 shRNA		scr shRNA	Wfs1 shRNA	Cisd2 shRNA
1.051	0.859	0.899		1.062	0.97	0.883		0.913	0.813	0.794
1.109	0.633	0.701		1.012	1.005	1.094		0.808	0.812	0.792
1.086	0.915	0.717		0.973	1.028	0.987		0.824	0.812	0.792
1.019	0.837	0.848
				0.969	0.999	0.963		0.982	0.857	0.934
1.062	0.706	0.798		0.996	0.949	1.044		1.017	0.941	0.906
0.904	0.51	0.89		1.028	0.981	0.967		0.95	1.041	0.719
0.991	0.716	0.85
0.927	0.49	0.992
1.128	0.643	1.128
0.802	0.529	0.866

## Sheet: Suppl Fig4
ctrl	Wfs1 shRNA		scr shRNA	Cisd2 shRNA
1.07791	0.810641		1.00215	0.698223
1.02942	0.693869		0.817503	0.533144
0.996449	0.68676		0.821223	0.582517
1.0198	0.708302		1.01616	0.772525
1.06075	0.758942		0.802966	0.512352
0.8697	0.771384		1.50246	0.748937
0.904135	0.689174		0.966739	0.831435
0.993062	0.611356		0.852015	0.66851
1.16449	0.753012		0.951676	0.573104
0.934856	0.669273		0.959451	0.71321
0.971436	0.671415		1.04484	0.847311
0.840216	0.620325		1.24506	0.715833
0.861859	0.620104		0.846229	0.770463
0.962126	0.754549		1.19489	0.556212
1.40658	0.679405		0.994449	0.675159
0.922779	0.770615		1.07957	0.680452
0.911704	0.696744		1.228	0.860573
1.12156	0.635892		0.951825	0.754608
1.02428	0.698271		0.913229	0.655494
0.902205	0.825793		1.22013	0.669951
1.00498	0.555361		0.957936	0.555495
0.950227	0.520127		1.16473	0.614622
0.890266	0.761538		0.949396	0.800103
1.0159	0.654936		0.868722	0.721038
1.01096	0.835275		0.813858	0.690361
1.00116	0.698371		0.956473	0.583851
0.941797	0.691201		1.01157	0.722996
1.14042	0.644197		0.920353	0.669239
0.94053	0.670735		0.784781	0.749792
1.03258	0.801272		0.92756	0.875987
0.865887	0.569087		1.01505	0.776493
0.814539	0.749448		1.24503	0.718145
0.976282	0.669565		0.949439	0.826857
1.13945	0.670929		0.937209	0.734953
1.36914	0.642073		1.07203	0.743821
1.25677	0.738098		1.26526	0.728474
1.14167	0.77941		1.04713	0.745699
0.797922	0.725184		0.918131	0.628728
0.854713	0.747777		0.859031	0.710058
0.879419	0.80307		0.925776	0.637527

## Sheet: Suppl Fig5
Control	shWfs1	+Wfs1 wt	+WFS1 A684V	+WFS1 P724L	+WFS1 K836N	+WFS1 E864K
0.875234	0.671341	1.47668	0.661281	0.704172	0.953955	0.775484
1.07904	0.573297	1.28557	0.726885	0.648803	1.41986	0.885686
0.843274	0.705061	0.821011	0.908748	0.781421	0.967889	0.949734
1.76952	0.65856	1.27121	0.546791	0.854135	0.989359	1.00964
1.10755	0.926301	0.997429	0.804198	0.614386	1.16206	1.01526
0.905404	0.736042	0.939579	0.823258	0.458098	0.942804	1.24875
1.04292	0.892244	1.08066	0.540646	0.624974	0.811207	0.78027
0.74786	0.71187	0.925071	0.807639	0.762441	0.939767	0.739266
0.755172	0.685237	0.915174	0.668093		0.876562	1.02451
1.2325	0.554137	0.783007	0.693385	0.854412	0.950803	1.04844
1.23859	0.533568	0.911527	0.70317	0.672501	0.93262	1.04057
1.22496	0.708231	0.681622	0.761682	0.757411	1.18386	0.888135
1.20686	0.617316	1.17898	0.625969	0.665672	1.1096	0.906085
0.972323	0.556027	0.888448	0.855016	0.708162	1.1096	0.871124
1.02963	0.768334	1.6417	0.895663	0.922678	0.820863	0.897629
1.09567	0.970917		0.687696	0.948954	0.936388	0.914079
0.8352	0.455533	0.918796	0.527624	1.07138	0.867904	0.871049
0.70139	0.997228	0.983995	0.573457		1.08187
0.955012	0.61124	0.882648	0.788954	0.832658	1.03516	0.964536
1.05455	1.24488	0.861543	0.816991	0.671922	0.848897	1.14155
0.867615	0.822178	0.988274	1.19368	0.674191	1.12875	0.987861
1.1118	0.667506	0.772594	0.77248	0.608917	0.69299	0.833982
0.813006	0.849371	1.54525	0.951637	0.729011	0.976186	1.0477
0.936895	0.839195	0.910759	1.03357	0.74295	1.30321	0.940386
1.13305	0.634368	0.953292	0.558582	0.754211	0.930898	0.962973
1.10719	0.693094	0.98707	1.03357	0.775755	0.793524	0.963498
0.950934	0.766138	1.20829	0.604229	0.919867	0.861202	0.998274
0.928741	0.763771	0.893802	0.531967	0.709036	0.800929	0.906838
0.725378	0.687641	1.04047	0.854058	0.842801	0.943822	0.936858
0.752733	0.836899	0.973111	0.589183	0.629167		0.860302
0.767844	0.829128	0.843547	1.08147	0.695746	0.753425	0.865177
0.984138	0.720981	1.07066	0.72819	0.720981	0.955299	0.951694
1.24009	0.720981	0.897621	0.843547	0.814708	1.031	1.21485
0.94088	0.602019	1.11752	1.03461	0.955299	0.814708	0.836337
1.00937	0.832733	0.746215	0.821918	0.92646	0.674117	0.490267
0.922855	0.843547	0.825523	0.814708	1.2509	1.05624	1.01658
1.26532	1.03821	1.01298	0.857967		0.897621	1.01658
1.07066	0.894016	0.850757	1.02019		0.821918	0.879596
0.850757	0.775054	1.14275	0.778659		0.836337	0.861572
1.09589	0.875991	0.699351	0.775054		0.980534	0.702956
0.821918	1.07787	1.07787	0.839942	0.969719	0.962509
1.28695	0.74261	0.976929	0.656092	1.06705	0.620043	1.22927
0.699351	0.930065	0.868782	0.969719	0.724585	0.897621	1.031
0.937275	0.623648	1.07426	0.91204	0.612833	0.969719	0.706561
0.937275	0.803893	1.23288	0.760634	0.746215	1.0274	1.18962
1.05984	0.717376	1.58616	0.807498	1.04903	0.472242	0.91925
0.987743	0.785869	0.713771	1.05624	0.930065	1.04903	1.19683
1.09589	1.20764	0.92646	1.03461	0.973324	1.51045	0.93367
1.02379	1.00937	1.08147	0.966114	0.962509	1.05624	0.930065
0.962509	0.825523	0.771449	0.821918	0.843547	1.03821	0.854362
0.854362	0.692141	0.674117	0.811103	0.677722	0.984138	1.08147
1.00216	0.771449	0.746215	1.02379		0.987743	0.93367
0.883201	0.948089	0.706561	0.782264		0.803893	0.843547
1.07426	0.775054	1.30137	0.901226		0.91925	1.30137
1.13915	0.814708	0.836337	0.883201		0.764239	1.23288
0.904831	0.764239	0.987743	0.962509		1.21125	1.09589
0.991348	0.984138	1.03821	0.976929		1.06705	1.13194
1.34463	0.93367	0.785869	0.811103		1.03821	1.01658
0.839942	0.91204	0.785869	1.02379		1.33381	0.962509
1.00577	0.695746	1.12112	1.17159		0.904831	0.980534

## Sheet: Suppl Fig6
scr shRNA	Wfs1 shRNA	+ wt IP3R1	+ active IP3R1	+ dead IP3R1			control	wt IP3R1	active IP3R1	dead IP3R1
		0.983	0.923				1.18989	1.01861	1.10381	0.922823
1.11		1.361	1.101	1.066			1.03175	0.977183	0.962788	1.00856
0.959	1.161	1.134	0.945	1.404			0.999741	1.0572	1.10363	1.08713
0.902	1.171	1.314	1.061	1.236			0.957028	0.991302	0.93844	0.965977
0.98	1.119	0.802	0.869	1.12			1.04798	0.917914	1.08661	0.82727
0.946	1.147	0.855	0.841	1.309			0.993498	1.00724	0.975519	0.897144
1.071	1.18	1.14	0.985				0.862232	1.04178	1.04043	0.884366
1.048	1.043	1.136	1.029	0.981			1.20393	1.10641	1.33951	1.00161
1.161	1.138	0.906	1.048	1.282			0.918253	0.960349	1.0861	1.01023
1.052	1.085	0.948	1.312	1.163			0.957997		1.06607	1.11835
0.934	1.062	0.978	0.976	1.12			0.923196	1.02647	1.09693	0.869837
0.915	1.075	0.981	1.101	1.266			1.17745	1.01492	1.05516	0.898916
0.937	1.124	0.948	1.117	1.629			1.16615	0.928742	1.15949	1.02513
0.865	1.409	0.925	1.087	1.168			1.02135	1.03819	1.08722	0.737016
0.98		1.022	0.842	1.006			0.847251	1.03486	0.942303	0.899402
1.003	1.208	1.138	0.911	1.059			0.925533	0.937936	1.18856	1.15473
0.937	1.115	0.988	0.848	1.133			0.919618	1.0311	0.837067	0.823563
1.12	1.052	1.036	1.031	1.201			0.928987	1.04473	1.05098	0.91758
1.022	1.082	1.029	1.178	1.205			0.913696	1.10985	1.17603
1.001	1.087	1.022	1.087	1.055			0.958611	0.989596	0.917436	0.87351
0.996	1.12	1.055	0.925	1.11			0.892047	1.0551	1.07769	1.0581
0.957	1.085	0.918	0.939	1.235			0.965207	1.05126	0.987669	0.906018
1.071	1.249	1.108	1.001	1.062			1.02164	1.00643	0.983705	1.09223
1.029	1.12	1.296	1.061	1.18			0.952992	0.937864	0.921121	0.946125
1.011	1.171	1.057	0.945	1.045			1.0894	0.937654	1.39592	1.02722
0.936	1.09	1.025	0.871	1.003			0.939785	0.977064	0.941428	0.906919
0.983	1.254	0.77	0.913				1.09034	0.930756	0.886382	0.971811
0.966		1.085	0.974	1.147			1.0214	0.860138	1.0067	1.22822
0.964	1.24	0.901	1.018	1.004			0.956889	0.994137	0.922197	1.05699
1.145	1.245	0.913	0.983	1.106			1.12445	0.97948	0.892165	0.955886
0.955	1.027	1.148	0.964	0.959
1.081		1.127	0.942	1.096
1.178	1.129	1.455	1.02	1.08
1.032	1.109	1.226	1.004	1.051
0.972	1.132	1.023	1.049	1.168
0.96	1.448	1.012	0.987	1.023
0.883	1.057	1.161	0.991	1.016
0.991	1.169	0.814	0.955	1.203
0.994	1.344	0.951	1.165	1.294
1.003	0.997	0.952	0.909	1.295
1.01	1.162	1.131	0.827	1.35
1.043	1.078	1.147	0.85	1.21
1.062	1.21	1.026	1.033	1.12
0.809	1.441	1.118	0.709	1.264
0.995		0.972	0.948	1.216
1.123	1.169	0.954	0.91	1.108
1.004	1.039	1.077	0.971	1.119
1.07	1.186	1.169	1.034	1.203
1.041	1.113	0.973	0.911	1.031
0.93	1.077	1.095	1.228	1.023
1.003	1.164	1.017	1.16	1.592
0.923		0.976	1.183	1.189
0.889	1.17	1.087	1.036	1.131
1.002	1.185	0.98	0.941	1.093
0.972	1.221	0.975	1.007	1.079
1.058	1.131	1.148	1.077	1.201
0.953	1.335	0.976	1.115	1.187
0.94	1.275	1.111	1.25	1.583
1.079	1.138	1.071	0.949	1.079
1.043	1.235	0.998	0.842	1.182

## Sheet: Suppl Fig9
scr shRNA	Wfs1 shRNA	CISD2 oe	Wfs1 shRNA + CISD2 oe		scr shRNA	Cisd2 shRNA	WFS1 oe	Cisd2 shRNA + WFS1 oe
1.46148	1.49649	2.91189	2.2996		1.618	1.479	1.836	1.89203
2.1713	1.5705	2.30019	2.47777		1.893	1.4195	1.953	1.64281
2.23913	1.74118	2.16728	1.91198		1.859	1.2007	1.831	1.59539
2.41829	1.69889	2.42037	2.18373		1.64	1.3054	1.803	1.79071
1.58408	1.34816	1.84433	1.92452		2.067	1.1716	1.979	1.88081
1.91517	1.87452	1.56567	1.81169		1.857	1.8871	1.791	1.99323
2.04038	1.66962	1.88428	1.85146		2.115	1.3586	1.953	1.75722
1.54345	2.29738	2.45308	2.64837		1.83	1.4294	2.267	1.3681
2.02796	2.15318	1.41038	1.99048		2.185	1.9361	2.387	2.10266
2.01092	1.91074	1.81213	2.29705		2.349	1.3109	1.288	1.99224
1.64114	1.75146	2.52202	1.94291		1.488	1.7115	1.947	1.48572
2.21314	2.56555	1.64038	2.32422		1.809	1.3012	1.29	1.32228
2.87101	1.88027	2.75788	1.55246		2.238	1.2536	2.137	1.47301
2.23936	2.25376	1.79461	1.87373		2.353	1.4813	2.233	1.50724
1.7823	1.51757	1.52483	2.08532		1.658	1.4659	2.036	1.99518
2.42938	1.42258	2.77662	1.80971		1.845	1.1377	1.491	1.93926
2.05082	1.48782	2.16676	2.08563		2.055	1.2432	1.832	1.98574
2.25043	1.34027	2.14208	2.18904		1.64	1.3938	2.171	1.94572
2.21679	1.91581	1.74769	1.76726		1.829	1.361	2.004	1.97653
2.07031	1.7746	1.70884	1.95411		1.748	1.613	2.07	1.58612
2.03991	1.60248	1.76626	1.87007		1.816	1.6148	1.489	1.58741
1.86745	2.00022	2.3952	1.94565		1.954	1.5413	1.878	1.70899
2.40819	1.845	3.36824	1.76785		2.04	1.6795	1.778	1.77526
1.64825	1.528	1.98103	1.96062		1.724	1.3339	2.125	1.59519
1.96835	1.97064	2.57306	1.82025		1.654	1.3731	1.813	1.59819
1.72317	1.58457	1.42197	1.97914		1.546	1.1852	2.209	2.03951
2.74535	1.65724	2.11595	1.78365		3.456	1.6776	1.67	1.55302
2.43837	2.04663	2.52752	2.06967		2.927	1.4115	1.591	2.00514
1.87045	1.53419	1.95527	1.86335		1.751	1.177	2.132	1.91134
2.9365	1.51896	1.73208	2.20933		1.92	1.4433	1.647	1.35511
1.54468	1.58578	1.83725	1.7205		2.542	2.1862	1.405	1.66876
2.23079	1.86283	1.90992	2.49206		2	1.3841	1.301	1.25389
2.63883	1.53503	2.15832	2.0688		2.141	1.3532	2.005	1.9029
2.17648	1.52146	1.44109	2.09963		1.713	1.6468	1.783	1.93042
2.39181	1.67964	2.24937	2.20777		1.784	1.5201	2.064	1.82704
2.74419	2.02899	2.12182	2.17422		1.734	1.5072	1.521	1.58639
1.778	1.53677	2.32188	2.68855		2.872	1.4385	1.89	1.89913
2.60961	2.39274	2.15471	1.67799		2.609	1.5748	1.385	1.56834
2.38715	1.97313	2.37642	1.85282		1.606	1.6991	1.798	1.89342
2.3843	2.57466	1.86903	2.38943		1.914	1.779	1.945	1.96801

## Sheet: Suppl Fig10
scr shRNA	Wfs1 shRNA	SERCA2b	Wfs1 shRNA + SERCA2b		scr shRNA	Cisd2 shRNA	SERCA2b	Cisd2 shRNA + SERCA2b
343.33	417.12	443.73	315.08		319.45	390.27	409.12	494.57
991.51	340.06	757.66	416.34		418.46	532.86	886.83	466.21
642.76	207.67	375.66	696.97		998.67	403.87	347.37	480.93
505.32	420.2	839.23	456.83		584.89	191.09	456.66	394.21
645.83	814.52	907.21	502.01		120.86	308.5	714.37	397.2
485.96	426.93	525.21	444.24		966.32	256.82	818.95
718.81	375.83	784.7	353.96		390.22	430.49	360.35	376.19
1184.32	375.44	400.8	1091.72		658.69	245.35	235.48	456.94
480.27	288.04	358.74	714.03		405.96	249.73	348.37	646.2
416.59	378.54	583.15	452.34		359.45	424.45	481.56	468.18
305.49	303.76	452.39	1002.81		639.94	259.61	661.29	476.83
768.21	261.16	473.3	373.32		473.32	240.4	794.32	546.4
707.66		914.43	904.1		478.6	389.87	856.36	818.3
503.78	231.24	937.03	581.3		478.13		256.74	468.57
492.13	506.09	445.54	637.01		497.82	198.49	358.97	322.37
324.33	213.99	903.62	529.72		480.86	349.63	584.47	489.89
1108.75	569.08	505.97	407.97		409.87	310.24	293.76	518.49
464.05	730.98	408.24	484.56		413.48	303.18	520.95	322.18
520.93	281.6	785.44	372.47			537.02	451.8	397.87
596.55	291.2	464.04	365.03		562.75	670.11	580.3
366.65	470.49	302.97	496.63		417.67	168.85	667.7	286.45
580.56	350.95	323.85	336.01		977.97	276.52	341.19	464.38
961.88	471.31	765.8	544.47		525.34	235.26	527.7
1020.86	490.34	531.15	394.95		604.16	259.21	765.8	528.3
584.6	346.32	674.07	511.65		411.67	430.95	334.81
452.66	420.88	449.1	705.01		385.31	574.66	506.51	316.27
442.7	455.2	554.73	520.03		759.47	236.46	410.84	534.26
592.98	392.78	426.75	331.29		592.34	566.01	388.37	385.01
401.39	376.96	730.9	950.77		398.31	293.7	496.75	646.38
868.89	368.14	739.79	731.76		247.21	637.69	952.52	358.79
428.12	492.6	346.13	546.21		639.87	352.92	542.02	357.24
921.53	258.18	388.88	404.77		542	237.79	504.75	624.3
409.27	643.88	280.06	786.94		477.22	437.49	551.86	747.81
745.99	342.03	418.58	715.22		426.09	400.02	633.56	413.19
359.76	237.88	554.56	453.12		523.63	413.12	573.54	445.21
822.89	304.72	412.28	352.58		633.3	581.41	225.36	391.5
585.88	219.39	372.58	291.09		411.43	445.42	453.88	485.57
334.55	201.61	377.07	561.28		552.22	426.23	1143.04	433.83
550.02	203.18	719.28	390.37		534.21	431.23	594.93	284.23
535.87		789.49	522.71		732.33	441.47	339.33	255.87
340.376	461.711	382.204	736.949
530.041	354.106	232.133	367.197
590.07	316.748	415.731	455.325

## Sheet: Suppl Fig11 Mitophagy
scr shRNA	Wfs1 shRNA	CDN1163	Wfs1 shRNA +CDN1163		scr shRNA	Wfs1 shRNA	Azumolene	Wfs1 shRNA +Azumolene		scr shRNA	Wfs1 shRNA	Rycal S107	Wfs1 shRNA +Rycal S107		scr shRNA	Wfs1 shRNA	CGP37157	Wfs1 shRNA +CGP37157		scr shRNA	Wfs1 shRNA	Liraglutide	Wfs1 shRNA +Liraglutide
n	n	n	n		n	n	n	n		n	n	n	n		n	n	n	n		n	n	n	n
120	130	120	130		140	150	140	150		80	80	80	80		80	80	80	80		100	100	100	100
22	44	39	66		23	95	16	31		42	66	13	24		23	94	23	48		35	28	9	27
31	58	15	48		40	94	19	26		33	20	10	57		51	67	22	33		21	42	28	92
39	31	31	61		18	62	14	22		48	42	47	13		15	107	59	48		47	116	9	19
32	63	33	65		58	58	17	105		16	54	27	30		38	128	44	67		34	51	21	81
44	51	23	34		26	56	50	24		27	36	27	32		23	67	54	57		20	23	22	13
65	51	23	33		21	103	40	52		23	20	19	14		28	62	36	44		9	68	23	67
31	70	41	47		74	69	19	47		36	28	26	40		30	67	38	16		27	81	7	80
25	39	24	94		48	21	54	44		45	74	42	47		36	96	58	54		27	65	13	147
46	40	34	32		29	46	47	76		20	29	32	46		19	96	62	39		8	73	45	16
34	54	21	68		32	81	45	81		28	44	25	31		46	59	36	33		12	35	5	59
23	22	51	29		25	40	24	57		39	33	5	23		28	64	46	30		38	58	23	86
41	41	39	27		89	72	4	34		18	32	32	15		36	71	16	42		21	40	21	51
52	30	30	78		29	81	50	91		39	55	21	32		19	83	26	36		21	55	17	19
34	43	15	32		64	17	54	17		29	60	26	54		28	26	32	57		22	40	40	24
32	29	45	66		41	79	59	108		39	41	16	49		17	41	52	7		20	59	27	27
24	43	25	29		54	94	72	10		27	37	24	34		23	62	39	17		59	99	32	22
22	55	31	57		52	44	38	63		11	41	28	35		15	54	13	54		21	66	26	55
25	43	48	46		36	62	50	106		34	20	46	30		52	68	33	28		65	36	36	52
58	39	35	27		46	95	23	62		17	28	13	37		15	46	19	62		9	44	32	99
57	32	50	46		45	26	13	102		28	31	36	40		38	38	16	75		40	41	28	36
22	40	38	81		33	46	13	53		43	42	21	23		38	64	22	29		19	61	23	40
25	66	37	40		30	64	45	48		25	46	26	40		17	23	35	49		16	43	35	58
58	62	38	15		25	77	37	31		31	47	21	19		45	28	16	17		23	115	29	39
46	67	41	36		50	63	65	17		49	26	13	44		26	55	41	13		18	36	25	45
19	68	43	31		45	61	93	18		19	56	22	34		29	65	20	38		21	74	22	32
28	52	30	32		13	40	37	9		17	37	18	16		32	91	20	16		47	87	40	75
39	29	42	41		29	68	26	69		22	85	39	15		49	81	23	52		35	78	23	62
65	24	44	53		37	66	60	28		22	29	33	34		20	86	44	39		23	48	20	91
39	72	28	107		37	24	50	38		21	31	30	39		20	54	25	71		29	63	28	66
59	79	48	95		57	58	89	67		20	13	19	44		52	38	26	67		23	44	13	50
31	81	59	65		67	36	49	85		33	65	20	18		23	67	16	41		28	23	33	43
25	36	27	29		39	116	69	66		13	48	11	76		29	67	16	6		47	90	22	29
66	52	15	32		31	52	37	62		21	19	35	30		36	80	28	19		47	61	28	36
48	50	46	16		45	112	50	48		33	37	24	53		26	112	26	13		40	21	18	75
47	47	19	50		45	13	31	3		17	23	21	34		39	51	16	26		33	83	17	43
21	32	54	37		55	74	61	48		18	33	13	59		20	61	17	15		15	75	20	66
25	97	25	88		39	53	38	77		24	45	22	38		19	104	30	17		40	72	23	45
45	59	24	26		57	135	67	104		30	13	16	25		44	51	35	44		19	53	15	65
32	72	53	53		46	80	21	9		22	37	18	18		30	78	28	38		19	119	21	41
24	92	39	73		50	61	24	14		19	18	28	37		17	28	13	0		18	53	22	45
17	36	23	31		66	98	34	91		43	67	12	9		16	64	18	14		32	27	19	40
13	109	43	47		23	49	19	54		23	24	23	35		33	44	8	42		41	36	29	105
57	37	40	66		50	183	38	86		28	67	65	59		16	32	16	25		18	43	36	79
25	63	31	44		45	55	44	18		30	52	18	24		48	50	5	8		21	53	23	17
63	70	32	80		61	113	43	77		21	56	35	88		37	35	45	32		21	88	36	31
28	47	45	41		68	105	28	54		23	52	25	33		14	13	11	0		13	42	27	6
43	58	21	98		56	79	59	77		54	54	38	27		39	50	14	4		46	106	25	34
45	56	58	47		82	40	38	24		23	57	10	47		36	42	16	2		30	78	28	49
39	74	63	57		23	53	54	114		46	42	71	46		42	24	35	15		23	36	23	14
35	58	43	71		44	50	40	55		28	75	14	11		28	29	33	10		36	65	41	68
36	26	14	47		31	65	73	24		24	49	20	32		22	46	16	19		42	76	18	54
27	72	26	84		43	17	51	12		12	54	16	32		25	26	17	29		11	76	42	34
22	19	31	47		66	101	66	44		21	47	29	9		18	66	23	19		39	37	15	37
21	26	79	61		16	49	52	34		31	10	8	64		34	47	22	14		29	46	23	20
23	105	94	81		29	49	37	81		21	47	28	47		35	16	11	49		12	125	37	30
31	18	72	21		41	46	24	24		19	37	27	72		21	64	27	34		26	60	5	65
28	45	3	53		49	91	29	60		31	30	41	41		35	43	24	52		41	67	12	42
83	111	16	74		52	120	5	52		46	71	25	68		18	31	10	51		30	48	14	24
37	16	52	56		39	65	49	50		33	26	41	69		23	31	18	14		26	52	15	53
56	35	31	57		22	16	39	69		20	28	25	35		29	8	41	72		37	30	31	35
32	31	19	30		37	37	39	52		11	31	22	31		46	25	24	8		27	71	24	46
35	43	23	78		45	47	53	21		21	39	23	16		20	25	30	13		29	37	33	73
49	50	34	4		39	39	29	75		20	15	30	80		21	39	25	22		34	45	16	48
37	34	28	57		76	32	30	34		36	60	20	83		40	117	27	9		19	64	26	101
45	72	26	134		29	86	43	83		27	49	25	60		21	42	15	37		11	23	31	24
47	132	44	57		32	44	1	0		20	42	10	97		43	69	12	27		42	18	20	67
65	12	47	48		42	109	42	73		34	47	35	48		34	59	22	1		8	58	23	27
13	62	21	43		17	79	53	35		14	38	26	89		21	20	0	7		27	27	10	69
39	81	39	37		45	39	32	19		25	43	29	33		28	19	11	8		50	50	37	60
19	67	28	78		86	149	21	107		18	45	54	32		29	104	10	16		42	52	22	97
43	48	41	48		94	45	41	76		34	18	35	58		14	30	23	31		19	48	23	22
26	13	37	37		30	87	1	73		23	27	34	48		38	21	14	38		49	61	29	58
45	83	48	47		52	54	64	32		19	85	9	32		38	52	26	1		37	12	16	33
41	49	54	70		53	17	46	10		50	33	45	41		62	27	8	5		31	76	27	52
54	57	48	58		41	83	53	21		30	50	14	47		24	65	45	64		44	31	34	63
53	127	96	105		28	96	20	76		31	72	54	35		32	34	13	27		15	33	14	14
37	56	58	88		75	37	31	12		24	101	27	36		34	35	26	15		12	24	29	23
35	71	18	131		46	97	6	14		21	75	24	54		26	47	31	14		22	30	22	68
27	41	45	71		56	28	65	59		48	83	37	55		45	41	4	5		23	26	35	38
27	107	17	25		20	66	23	58		19	87	31	86		5	37	18	21		20	30	20	84
4	50	36	70		34	119	24	107												20	27	18	65
61	59	22	32		36	102	35	29												23	106	16	22
26	99	34	117		43	51	19	87												16	35	4	16
19	67	65	55		49	25	39	30												30	72	16	88
44	32	34	37		39	95	89	2												22	38	19	35
60	84	61	109		44	9	28	43												24	16	27	53
44	45	26	126		46	45	22	45												14	52	27	49
24	56	36	87		12	7	17	25												15	50	14	68
61	62	50	121		73	57	67	80												45	99	18	57
42	121	20	72		60	148	31	10												15	68	22	84
49	52	37	36		30	50	16	44												42	19	12	71
26	114	44	50		49	53	20	27												44	53	34	53
27	94	70	71		27	49	32	87												31	60	23	60
54	55	51	26		19	61	54	35												16	48	33	38
76	92	29	39		66	39	45	1												54	34	26	30
39	42	0	79		61	65	29	12												33	82	19	88
26	121	0	51		44	38	34	16												35	73	23	99
20	60	0	55		35	67	19	68												30	30	18	41
31	44	0	37		30	42	49	105												15	27	20	56
36	25	0	36		72	38	17	43												14	46	26	37
35	27	29	64		15	26	21	104
54	22	49	82		39	64	46	77
19	50	61	101		66	50	66	113
65	32	17	21		36	57	19	52
55	97	17	41		35	79	19	36
45	89	7	77		76	91	1	184
10	36	29	34		78	93	18	117
27	80	15	72		37	75	46	122
36	61	34	51		32	95	22	119
16	174	34	37		59	0	47	15
40	24	44	40
37	72	42	95		41	53	29	33
26	87	19	36		47	74	3	34
29	20	19	126		42	59	0	160
15	32	27	27		56	108	25	48
29	66	26	39		24	77	21	76
45	75	39	17		36	46	55	108
59	110	54	17		45	60	40	55
59	44	19	45		21	55	19	53
30	129	9	16		70	60	26	9
					39	50	19	96
	51		146
	34		25		39	47	22	86
	67		31		19	73	39	19
	80		47		21	75	20	15
	31		71		15	30	39	57
	24		72		37	92	1	122
	69		29		37	109	9	55
	52		56		57	27	48	2
	30		42		24	49	13	48
	20		40		44	110	10	46
					36	65	26	25
					40	16	11	33
					19	39	7	29
					147	76	29	5
					57	108	19	143
					99	129	11	34
					10	64	48	28
					75	58	13	29
					17	80	62	1
					56	71	35	141
					18	153	6	120
						50		44
						34		9
						82		102
						58		45
						76		52
						73		138
						81		78
						108		15
						52		26
						99		30

## Sheet: Suppl Fig11 Mito density
scr shRNA	Wfs1 shRNA	CDN1163	Wfs1 shRNA +CDN1163		scr shRNA	Wfs1 shRNA	Azumolene	Wfs1 shRNA +Azumolene		scr shRNA	Wfs1 shRNA	Rycal S107	Wfs1 shRNA +Rycal S107		scr shRNA	Wfs1 shRNA	CGP37157	Wfs1 shRNA +CGP37157		scr shRNA	Wfs1 shRNA	Liraglutide	Wfs1 shRNA +Liraglutide
n	n	n	n		n	n	n	n		n	n	n	n		n	n	n	n		n	n	n	n
120	120	120	120		40	40	40	40		40	40	40	40		40	40	40	40		79	79	79	79
0.253308	0.0743711	0.115556	0.351212		0.198151	0.127024	0.236291	0.156945		0.212172	0.277323	0.224503	0.237413		0.14973	0.203361	0.274984	0.237164		0.248995	0.26673	0.189069	0.290218
0.286404	0.174846	0.206784	0.248086		0.220169	0.219471	0.253404	0.258085		0.196743	0.173133	0.189365	0.156558		0.180787	0.222137	0.255651	0.205164		0.171935	0.227729	0.238226	0.25292
0.176982	0.371891	0.151211	0.349728		0.16776	0.130805	0.38342	0.217122		0.392459	0.151912	0.210612	0.286385		0.228698	0.164186	0.172927	0.192724		0.212088	0.178674	0.222006	0.236133
0.309263	0.254579	0.263361	0.27438		0.407989	0.216447	0.195973	0.168329		0.280233	0.179033	0.261218	0.303497		0.206686	0.301331	0.280479	0.293036		0.22562	0.203769	0.257087	0.205862
0.275996	0.174577	0.258478	0.162604		0.406606	0.176053	0.196376	0.225437		0.170728	0.112278	0.158231	0.226171		0.155934	0.204764	0.211406	0.318945		0.204817	0.270378	0.0813905	0.272793
0.0956819	0.275312	0.155749	0.302869		0.300672	0.213609	0.204101	0.197326		0.274077	0.12428	0.210356	0.216		0.173693	0.163456	0.297808	0.251651		0.200735	0.202998	0.29938	0.20783
0.208396	0.198406	0.253601	0.252951		0.262192	0.280493	0.234369	0.21619		0.30201	0.162171	0.152049	0.225395		0.250187	0.174704	0.160916	0.207174		0.172954	0.221634	0.235151	0.185339
0.372238	0.306965	0.167681	0.228097		0.156087	0.174493	0.17521	0.161131		0.232276	0.18457	0.242592	0.206021		0.29486	0.250391	0.211341	0.169248		0.23795	0.237492	0.213413	0.222016
0.257209	0.217408	0.217695	0.222922		0.189981	0.158519	0.227055	0.210574		0.318401	0.0818175	0.197506	0.177016		0.225543	0.300448	0.259626	0.163928		0.275855	0.235245	0.302363	0.338929
0.1865	0.18897	0.229527	0.27257		0.334677	0.147746	0.193985	0.228782		0.151791	0.135827	0.369503	0.151244		0.301216	0.16415	0.288417	0.19457
																				0.313642	0.16987	0.211654	0.328007
0.268954	0.290079	0.20841	0.313377		0.189105	0.192184	0.285174	0.270764		0.240294	0.206997	0.201151	0.377922		0.165454	0.141011	0.233111	0.202401		0.29744	0.190175	0.351612	0.445675
0.248379	0.26324	0.211836	0.259297		0.13382	0.214497	0.232253	0.218072		0.230141	0.108301	0.199608	0.258213		0.145963	0.182547	0.308401	0.150748		0.169948	0.185253	0.347363	0.236639
0.34432	0.22116	0.211735	0.308317		0.240626	0.233019	0.180113	0.24364		0.259488	0.112613	0.208808	0.191723		0.272774	0.171758	0.200056	0.233458		0.219194	0.158454	0.209256	0.247554
0.127486	0.312858	0.275741	0.421169		0.286099	0.133955	0.275044	0.312127		0.197089	0.167744	0.171678	0.308933		0.240602	0.240541	0.253577	0.300761		0.266564	0.187102	0.166199	0.311653
0.282165	0.219	0.295399	0.296144		0.182031	0.140419	0.236711	0.209565		0.220697	0.275931	0.219445	0.268427		0.166528	0.280736	0.277738	0.315534		0.183765	0.222635	0.280415	0.373289
0.206446	0.159505	0.354639	0.137296		0.287017	0.224266	0.205933	0.281628		0.344875	0.178541	0.365791	0.229164		0.271999	0.185547	0.286262	0.264377		0.236983	0.199188	0.27051	0.236276
0.282218	0.102389	0.380857	0.352539		0.246517	0.198798	0.283167	0.300714		0.276748	0.238674	0.286179	0.134426		0.354261	0.155951	0.20636	0.23884		0.232059	0.183488	0.28686	0.190697
0.307162	0.20308	0.265794	0.230285		0.168749	0.110949	0.178492	0.28227		0.211676	0.156399	0.215785	0.257365		0.182136	0.254777	0.153446	0.169821		0.179918	0.195456	0.220618	0.198613
0.350405	0.352194	0.150321	0.197678		0.2365	0.241965	0.191812	0.250021		0.21906	0.159212	0.214961	0.256498		0.165663	0.201912	0.184248	0.258742		0.308173	0.178155	0.244473	0.216951
0.315628	0.336067	0.263022	0.254609		0.265214	0.233951	0.214862	0.309018		0.234347	0.174768	0.210791	0.307559		0.247465	0.193243	0.253471	0.188136
																				0.459627	0.312991	0.144303	0.318007
0.253834	0.206318	0.310408	0.185669		0.248111	0.169208	0.269017	0.185925		0.217363	0.285498	0.175438	0.150678		0.216949	0.179406	0.243783	0.244591		0.265973	0.179245	0.171748	0.391614
0.361399	0.399912	0.330829	0.331095		0.271869	0.200472	0.198266	0.27097		0.241194	0.223803	0.270497	0.169041		0.227789	0.220358	0.213015	0.261785		0.256401	0.181524	0.216259	0.292228
0.158339	0.0941619	0.270812	0.373673		0.148177	0.189678	0.184992	0.201174		0.201205	0.225636	0.188229	0.203952		0.249903	0.159014	0.284279	0.333247		0.193185	0.228318	0.311547	0.199396
0.358655	0.229489	0.203682	0.15946		0.257828	0.231199	0.245553	0.190499		0.3392	0.241556	0.236723	0.334826		0.2483	0.135937	0.201849	0.185719		0.348198	0.175381	0.287797	0.264291
0.250714	0.306531	0.209682	0.232627		0.191289	0.192349	0.202443	0.262487		0.400304	0.152308	0.253311	0.143866		0.178227	0.194385	0.224756	0.331747		0.229408	0.202542	0.230514	0.247897
0.314178	0.150502	0.256303	0.23225		0.247446	0.212093	0.293068	0.255091		0.355359	0.297867	0.239246	0.255871		0.273853	0.183607	0.247735	0.212512		0.228183	0.141875	0.173334	0.310821
0.212248	0.222583	0.156288	0.200273		0.306968	0.171581	0.213797	0.201671		0.401457	0.243814	0.204666	0.360159		0.286671	0.185848	0.222386	0.250393		0.195556	0.173776	0.321737	0.271096
0.391497	0.212926	0.29515	0.258787		0.227318	0.202792	0.286349	0.315687		0.203766	0.184828	0.205313	0.261335		0.207879	0.163624	0.254732	0.16859		0.204433	0.423685	0.262159	0.269181
0.235476	0.144457	0.424221	0.287228		0.199533	0.14232	0.243233	0.248292		0.356417	0.278975	0.368247	0.25593		0.335579	0.196932	0.315647	0.221323		0.300127	0.291224	0.258989	0.269645
0.267307	0.246525	0.279615	0.190854		0.357308	0.213928	0.280503	0.278083		0.221936	0.190873	0.189753	0.284862		0.181721	0.16951	0.238707	0.339573
																				0.232545	0.300424	0.332751	0.260107
0.183554	0.211185	0.407402	0.212772		0.174688	0.218435	0.194448	0.388174		0.301702	0.182945	0.372656	0.268469		0.262331	0.188617	0.216347	0.281172		0.270224	0.375391	0.143164	0.283483
0.179768	0.348008	0.200265	0.30741		0.241939	0.12992	0.163823	0.254612		0.162939	0.293573	0.271188	0.215468		0.203404	0.218761	0.127071	0.279248		0.218419	0.159539	0.403376	0.328017
0.242884	0.335327	0.140836	0.143008		0.240448	0.154971	0.123107	0.22334		0.298145	0.239497	0.141502	0.215013		0.193768	0.190193	0.154335	0.328013		0.266597	0.225217	0.303057	0.35647
0.198844	0.249229	0.26265	0.212674		0.191952	0.140705	0.220332	0.27767		0.295807	0.146058	0.155877	0.29578		0.235911	0.138832	0.184289	0.165463		0.309796	0.223507	0.219908	0.30508
0.256297	0.185048	0.245129	0.212819		0.255076	0.249379	0.398707	0.272921		0.510958	0.143914	0.161517	0.28634		0.31189	0.1956	0.203575	0.26346		0.208176	0.160669	0.437789	0.164322
0.352065	0.215786	0.252074	0.265665		0.134096	0.150005	0.249701	0.165758		0.276184	0.122702	0.261026	0.176215		0.304351	0.211649	0.174741	0.224672		0.24336	0.177982	0.353172	0.286811
0.275986	0.267631	0.284602	0.223855		0.249472	0.196371	0.256163	0.234605		0.334645	0.258825	0.202048	0.269396		0.192705	0.161442	0.24088	0.277796		0.215829	0.193254	0.250355	0.214309
0.308102	0.314478	0.222256	0.199367		0.21183	0.141267	0.322584	0.260216		0.318812	0.116364	0.320153	0.247518		0.237861	0.127002	0.348095	0.264397		0.283891	0.142878	0.26812	0.318895
0.252479	0.34291	0.305344	0.364269		0.234042	0.16307	0.240713	0.235689		0.201636	0.159119	0.257836	0.150915		0.243695	0.147882	0.161236	0.296095		0.143559	0.244957	0.212601	0.377686
0.207914	0.188631	0.175121	0.257935		0.188004	0.133091	0.203432	0.180118		0.221465	0.243224	0.300914	0.281809		0.225548	0.168954	0.351259	0.280729
0.312455	0.233931	0.197153	0.325081																	0.306924	0.167059	0.276789	0.128457
0.225175	0.213916	0.198594	0.226851																	0.186855	0.242351	0.191765	0.229513
0.32778	0.275743	0.238594	0.273149																	0.268603	0.258165	0.211423	0.261976
0.307248	0.271944	0.27407	0.22824																	0.239112	0.166793	0.195306	0.225009
0.19688	0.210491	0.324996	0.176807																	0.174115	0.229458	0.362126	0.110129
0.222889	0.139984	0.170827	0.244817																	0.249641	0.169586	0.406831	0.108782
0.207186	0.270854	0.214331	0.268229																	0.24142	0.177034	0.1848	0.197003
0.28649	0.187179	0.201355	0.251219																	0.235977	0.191276	0.370004	0.153202
0.351397	0.287373	0.194031	0.264972																	0.210525	0.189593	0.147057	0.182198
0.320869	0.137546	0.245813	0.281352																	0.274247	0.21135	0.385069	0.209053
0.328127	0.181004	0.249169	0.338963																	0.286746	0.225505	0.293905	0.198459
0.187492	0.195364	0.352207	0.342773																	0.191576	0.183754	0.135672	0.170583
0.241765	0.179196	0.262047	0.355063																	0.285439	0.180156	0.23682	0.293087
0.471524	0.251214	0.168494	0.305997																	0.128529	0.285416	0.220944	0.217892
0.20363	0.263463	0.177855	0.202456																	0.155745	0.182934	0.296055	0.357612
0.196265	0.252058	0.189572	0.321627																	0.251028	0.339041	0.207823	0.475371
0.153879	0.324331	0.324283	0.291423																	0.195707	0.163359	0.146767	0.19047
0.222191	0.202686	0.239814	0.257423																	0.244763	0.168322	0.296987	0.233862
0.407682	0.196788	0.299012	0.238416																	0.237069	0.278261	0.178039	0.388085
0.245411	0.271721	0.142832	0.308007																	0.419622	0.140932	0.400235	0.330112
0.283349	0.276877	0.288496	0.166764																	0.108416	0.189939	0.1512	0.207747
0.446423	0.175293	0.14597	0.299524																	0.253811	0.204657	0.234936	0.146018
0.231867	0.209682	0.425972	0.284329																	0.320163	0.187764	0.292312	0.20153
0.189594	0.244916	0.321674	0.118215																	0.261535	0.293881	0.161289	0.248592
0.157555	0.180183	0.33215	0.381537																	0.318895	0.195005	0.190642	0.181952
0.217313	0.211491	0.222267	0.3425																	0.311723	0.165958	0.275799	0.309924
0.269855	0.214132	0.369665	0.388126																	0.258372	0.259242	0.27176	0.194908
0.271426	0.138533	0.27869	0.490595																	0.31117	0.181868	0.151094	0.201703
0.249546	0.41271	0.226567	0.232041																	0.303013	0.261784	0.337068	0.190869
0.311638	0.209923	0.167707	0.405592																	0.257116	0.209862	0.349629	0.231767
0.394858	0.398413	0.249977	0.201521																	0.323369	0.263139	0.136561	0.170159
0.258107	0.304962	0.243171	0.371008																	0.126951	0.191448	0.240677	0.248402
0.24155	0.196886	0.202746	0.328319																	0.226885	0.200922	0.104992	0.30414
0.317491	0.216298	0.260915	0.215799																	0.155468	0.187513	0.279073	0.244028
0.275556	0.335506	0.300453	0.248543																	0.251219	0.224161	0.18919	0.171695
0.428942	0.167879	0.193026	0.28811																	0.160103	0.169142	0.204183	0.166471
0.274273	0.22566	0.326296	0.408466																	0.177602	0.23292	0.185498	0.316947
0.312291	0.395493	0.539702	0.156792																	0.230243	0.264119	0.385448	0.243076
0.488379	0.23892	0.350208	0.261176																	0.213142	0.272032	0.153267	0.127735
0.336274	0.14036	0.129529	0.568178																	0.143618	0.235158	0.279716	0.264371
0.461171	0.232148	0.304666	0.265579
0.504757	0.287021	0.232311	0.239928
0.429971	0.267934	0.368414	0.171067
0.18997	0.253403	0.256454	0.222039
0.258924	0.182192	0.257343	0.256692
0.256266	0.239983	0.314652	0.350859
0.167796	0.144623	0.266585	0.240337
0.277099	0.194459	0.243269	0.258467
0.209182	0.402823	0.231772	0.211138
0.221806	0.204116	0.287158	0.246606
0.170427	0.290224	0.175143	0.426733
0.178134	0.157368	0.323935	0.365829
0.418543	0.429692	0.165339	0.214387
0.18658	0.122075	0.156679	0.214367
0.319603	0.257409	0.366696	0.259428
0.280202	0.178332	0.359172	0.262825
0.239664	0.377456	0.424208	0.143423
0.239003	0.11741	0.164973	0.287056
0.290018	0.326296	0.23405	0.322845
0.16068	0.376658	0.185334	0.180607
0.497695	0.380468	0.25983	0.297469
0.218878	0.31099	0.107119	0.372933
0.239895	0.161105	0.448219	0.251869
0.279761	0.143588	0.22218	0.381726
0.176814	0.162215	0.153675	0.204924
0.356667	0.270665	0.334576	0.257595
0.106124	0.170126	0.286523	0.20033
0.107252	0.229743	0.282219	0.26275
0.251021	0.215933	0.330874	0.119625
0.238108	0.121883	0.236285	0.292216
0.133985	0.168552	0.105522	0.195964
0.178636	0.411733	0.201855	0.184198
0.264823	0.225169	0.250452	0.200152
0.244779	0.27618	0.180218	0.255611
0.251699	0.186207	0.379398	0.207459
0.319904	0.120139	0.225329	0.289099
0.180581	0.202266	0.168039	0.354325
0.235258	0.36263	0.201721	0.257581
0.163474	0.158109	0.174139	0.23915
0.396401	0.179114	0.214728	0.171085

[truncated: 3 more sheets: Suppl Fig11 Mito length, Suppl Fig11 ATP ADP ratios, Suppl Fig11 Axonal length]
